# Supplementary material for: An Inflammatory Myopathy in the Dutch Kooiker Dog
Source: Animals (Basel). 2023 Apr 29;13(9):1508. doi: 10.3390/ani13091508 (PMC10177195; doi:10.3390/ani13091508)
Supplement: Supplementary file 1 [file animals-13-01508-s001.zip]

Archive with 15 entries (14 files):
- Video S1 Kooiker.mp4
- Video S2 Kooiker.mp4
- Video S3 Kooiker.mp4
- Video S4 Kooiker.mp4
- Video S5 Kooiker.mp4
- Video S6 Kooiker.mp4
- Video S7 Kooiker.mp4
- __MACOSX/
- __MACOSX/._Video 1 Kooiker.mp4
- __MACOSX/._Video 2 Kooiker.mp4
- __MACOSX/._Video 3 Kooiker.mp4
- __MACOSX/._Video 4 Kooiker.mp4
- __MACOSX/._Video 5 Kooiker.mp4
- __MACOSX/._Video 6 Kooiker.mp4
- __MACOSX/._Video 7 Kooiker.mp4
